# Supplementary material for: The Isolation and Characterization of Bacteriophages Infecting Avian Pathogenic Escherichia coli O1, O2 and O78 Strains
Source: Viruses. 2023 Oct 16;15(10):2095. doi: 10.3390/v15102095 (PMC10612097; doi:10.3390/v15102095)
Supplement: Supplementary file 1 [file viruses-15-02095-s001.zip]

Archive with 7 entries (7 files):
- Figure S1.pdf
- Figure S2.pdf
- Figure S3.pdf
- Figure S4.pdf
- Figure S5.pdf
- Figure S6.pdf
- Supplementary tables.pdf
